# Supplementary material for: Coding regions affect mRNA stability in human cells
Source: RNA. 2019 Dec;25(12):1751–64. doi: 10.1261/rna.073239.119 (PMC6859850; doi:10.1261/rna.073239.119)
Supplement: Supplemental Material [file supp_073239.119_Supplemental_Table_S5.xlsx]

## Sheet: Sheet1
Table S5. Codon scores
		ORFeome CSCs						Endogenous CSCs				A site elongation scores					P site elongation scores				E site elongation scores
Codon	AA	ORF14 CSC	ORF14 CSC frameshift +1	ORF14 CSC frameshift +2	ORF DMSO CSC	ORF23 CSC	ORF56 CSC	End14 CSC	End DMSO CSC	End23 CSC	End56 CSC	HeLa rep 1 A site	HeLa rep 2 Asite	HEK293T	U2OS A site	NIH3T3 A site	HeLa rep 1 P site	HeLa rep 2 P site	HEK293T P site	U2OS P site	HeLa rep 1 E site	HeLa rep 2 E site	HEK293T E site	U2OS E site
aaa	K	-0.0374087	0.0580373	0.0907553	-0.293929	-0.189654	-0.192753	-0.0797894	-0.0326984	-0.378765	-0.334344	0.1	0.09	0.01	-0.76	-0.16	-0.454802	-0.409252	-0.830271	-0.752722	-0.113193	-0.111447	-0.266244	0.211831
aac	N	0.0895992	-0.0800071	0.0759514	0.0153626	0.0649182	0.0951783	0.0235626	0.0204637	0.0451641	0.0414526	-0.38	-0.22	0.01	-0.03	0.28	0.0021935	0.0739348	0.204666	-0.043811	-0.124365	-0.0622452	0.132847	-0.166986
aag	K	-0.0714126	0.0191218	0.0751626	-0.166594	-0.116165	-0.0702678	0.0806636	0.102835	0.0960778	0.100537	0.28	0.31	0.64	0.34	0.33	-0.8959	-0.802704	-0.446441	-0.000656129	-0.920273	-0.702649	0.0198285	0.476289
aat	N	-0.00311076	0.0769072	0.107999	-0.125738	-0.139701	-0.115401	-0.0707233	-0.0488095	-0.381102	-0.335696	-0.3	-0.13	-0.16	-0.04	-0.18	0.185233	0.121146	0.134957	-0.0582142	-0.0885312	-0.106541	0.0738421	-0.0746172
aca	T	0.070848	0.0564251	-0.0800159	-0.0349422	-0.129674	-0.104501	-0.0365932	-0.0429537	-0.270505	-0.242812	-0.1	-0.09	0.01	0.48	0.08	-0.0522521	0.0111968	0.268405	0.537117	0.207635	0.256691	0.476893	0.118907
acc	T	0.0518824	-0.0980861	-0.0396212	0.122043	0.178616	0.148227	0.0694874	0.0251754	0.251481	0.224449	-0.07	-0.02	-0.22	-0.09	0.43	-0.398821	-0.422402	0.0086408	-0.177098	-0.192073	-0.202189	0.0797263	-0.197248
acg	T	0.00240157	-0.0788531	-0.0891817	-0.0379553	0.0417282	0.0632014	0.00908265	-0.0124369	0.2072	0.17382	0	0.11	0.42	0.52	-0.14	-0.528668	-0.464692	0.512578	0.27375	-0.388675	-0.228309	0.14868	0.302675
act	T	0.00752779	-0.0277085	0.00380782	0.047889	-0.0816907	-0.0496499	-0.0886471	-0.0619949	-0.319584	-0.296694	-0.13	-0.05	-0.19	0.4	-0.04	-0.254052	-0.1694	0.176855	0.0975378	0.0630388	0.106799	0.534536	0.250459
aga	R	-0.0244356	-0.0800159	-0.0337724	-0.0789709	-0.186725	-0.195435	-0.0966731	-0.06035	-0.339697	-0.312962	-0.6	-0.71	-0.5	0.48	0.22	0.382224	0.348078	0.0523982	0.328583	-0.0396816	-0.0876473	0.126256	0.696047
agc	S	-0.081518	-0.22653	0.00782895	0.135871	0.0589343	-0.0209396	-0.0442146	-0.0679259	0.156246	0.122126	-0.33	-0.26	0.08	-0.05	0.31	-0.58607	-0.618119	0.0480265	-0.26675	-0.391615	-0.337007	-0.078076	-0.411079
agg	R	-0.0381304	-0.151049	0.0582222	-0.093444	-0.19388	-0.147593	-0.0679574	-0.0586155	-0.044306	-0.0518962	-0.53	-0.48	0.11	0.39	0.17	-0.116212	-0.0207456	-0.115546	0.645212	-0.324842	-0.237812	-0.0120033	0.464105
agt	S	-0.0619454	-0.103882	0.108407	-0.210803	-0.0741273	-0.188793	-0.130244	-0.10103	-0.361479	-0.333037	-0.06	0.06	0.11	0.17	0.09	-0.475646	-0.448757	-0.000786729	-0.403321	-0.260736	-0.209137	-0.0817543	-0.167953
ata	I	-0.0230653	0.0481616	0.0821951	-0.10484	-0.177039	-0.0906465	-0.0761004	-0.0705252	-0.342798	-0.312736	0.03	0.07	0.04	-0.32	-0.16	0.329722	0.298393	-0.494462	-0.483709	0.301939	0.32078	-0.201109	0.0322631
atc	I	0.142677	-0.0085406	0.0929923	0.0604413	0.0808232	0.127032	0.164252	0.10567	0.259365	0.235395	0.05	0.14	0.24	-0.59	0.58	-0.221422	-0.281963	-0.403777	-0.879787	-0.218009	-0.270808	-0.19462	-0.0480664
atg	M	0.0916363	0.091269	0.0925612	-0.0473546	0.0785014	0.033889	0.0714344	0.0892021	0.00855112	0.0202872	-0.28	-0.23	-0.19	-0.08	0.3	-0.369759	-0.29988	-0.39086	-0.476001	-0.530055	-0.512294	-0.191154	0.245049
att	I	0.0108341	0.056771	0.122657	-0.0723834	-0.199817	-0.039765	0.0023386	-0.00591299	-0.279826	-0.251657	0	0.13	0.11	-0.35	0.28	-0.0524111	-0.1376	-0.417035	-1.03404	-0.0619464	-0.180688	-0.123421	-0.0137208
caa	Q	-0.0694554	0.130319	0.00906177	-0.0903926	-0.109138	-0.106362	-0.11087	-0.0803382	-0.354801	-0.326274	0.31	0.36	-0.14	0.18	-0.17	-0.272118	-0.196934	0.251979	0.897638	0.132262	0.114409	0.29916	0.429097
cac	H	-0.095985	-0.0550265	0.0701009	0.0728234	-0.0307802	0.0210267	-0.0365408	-0.0584899	0.129486	0.104738	0.66	0.64	0.49	-0.77	0.43	-0.92257	-1.09991	-0.522889	-0.158	-0.811669	-0.660249	-0.320263	-0.336439
cag	Q	-0.0972655	0.0616229	-0.0746107	0.0111427	-0.113656	-0.0838505	0.019813	-0.00158113	0.124345	0.119754	0.32	0.22	0.02	0.18	0.07	-0.582681	-0.474127	0.310135	0.657109	-0.232477	-0.189373	0.166995	0.253827
cat	H	-0.0474487	0.123659	0.14614	-0.10039	-0.10539	-0.206724	-0.103644	-0.078015	-0.331102	-0.301445	0.76	0.83	0.74	-0.4	0.36	-0.819435	-0.99651	-0.418129	0.478514	-0.621962	-0.547913	-0.106919	0.143724
cca	P	-0.0616497	-0.00933935	-0.0543099	0.0255603	-0.0612866	-0.111175	-0.0644036	-0.0646114	-0.141889	-0.139012	0.08	0.03	-0.08	0.18	-0.18	0.0371295	0.0839718	0.0221053	-0.106973	0.215289	0.228539	-0.21053	-0.469708
ccc	P	-0.0864462	-0.0712161	-0.0649764	0.0515645	0.0420994	0.0534184	-0.00289965	-0.0182049	0.258573	0.230673	-0.11	-0.24	-0.44	-0.51	-0.78	-0.354587	-0.251225	-0.301772	-0.724404	-0.31789	-0.299597	-0.618554	-1.05106
ccg	P	-0.129742	-0.102469	-0.185256	0.00805286	-0.0288564	0.027223	-0.0370211	-0.0630066	0.207558	0.170414	-0.08	-0.1	-0.25	-0.26	-0.69	-0.711061	-0.517397	-0.0205957	-0.516559	-0.31009	-0.254074	-0.588165	-0.865211
cct	P	-0.00135984	0.0159071	0.0686794	-0.0117301	-0.0368121	-0.0535921	-0.0543329	-0.0523892	-0.122056	-0.121903	0.08	0.05	-0.37	0.07	-0.34	0.0866919	0.126224	0.123333	-0.170814	0.155841	0.157512	-0.129438	-0.282902
cga	R	-0.0500994	-0.0510279	-0.145712	-0.158332	-0.082261	-0.121733	0.010492	0.0196866	-0.0661208	-0.0493901	0.11	0.1	0.24	0.4	0.19	0.680357	0.657943	0.00903037	0.174576	0.43638	0.430692	0.0301244	0.421478
cgc	R	-0.062577	-0.157383	-0.0826724	-0.0407671	0.0877946	0.124744	0.0246887	0.00116602	0.307876	0.268923	0.02	-0.1	-0.38	-0.31	0.38	-0.167706	-0.205389	-0.215552	-0.248835	-0.00856701	-0.0184152	-0.44914	-0.466178
cgg	R	-0.11736	-0.158513	-0.00771708	0.00924138	0.0364379	-0.076744	0.0660412	0.0390898	0.325279	0.294372	0.02	-0.11	-0.17	0.22	0.14	0.124837	0.079707	-0.0729153	-0.0370767	-0.152395	-0.0986909	-0.253245	0.424127
cgt	R	-0.00334344	-0.0290786	-0.0092708	0.0533512	0.00905495	-0.0576402	0.00919022	-0.00455661	-0.00902619	0.00107386	0.31	0.31	-0.1	-0.04	0.25	0.0365755	0.176544	0.00830771	0.100682	-0.0796966	0.0510593	-0.247157	-0.0408787
cta	L	-0.0253952	0.103613	0.0300242	-0.0554929	-0.0891685	-0.139732	-0.0434528	-0.0419747	-0.195419	-0.18759	-0.29	-0.32	-0.68	-0.18	0.11	0.651484	0.636922	-0.00897332	-0.261898	0.495193	0.442453	0.258488	0.174879
ctc	L	0.19689	0.010926	0.0263228	0.22656	0.180234	0.109525	0.0746681	0.0145893	0.285942	0.24517	-0.49	-0.5	-0.85	-0.41	-0.01	0.278498	0.265389	-0.270493	-0.735863	0.433822	0.368143	-0.119406	-0.13668
ctg	L	0.0960476	0.0780045	0.0456358	0.224901	0.189264	0.172138	0.1203	0.0436717	0.398359	0.352326	-0.2	-0.28	-0.54	-0.03	0.3	0.391219	0.386137	-0.0691047	-0.44161	0.159423	0.175478	0.087086	0.285579
ctt	L	0.0206276	0.0674565	0.055219	-0.0509499	-0.0553262	-0.00416183	-0.0540625	-0.0603704	-0.294948	-0.277556	-0.27	-0.33	-0.61	-0.22	0.11	0.65501	0.608161	-0.075916	-0.714349	0.627617	0.570615	0.194127	-0.037424
gaa	E	-0.0834236	0.0858022	0.0199436	-0.148084	-0.183127	-0.218361	-0.0747854	-0.0370802	-0.349162	-0.310712	0.72	0.75	0.64	0.16	0.07	-0.540258	-0.566521	-0.225181	0.344088	-0.360451	-0.361818	0.0114829	0.311617
gac	D	-0.085808	-0.0959216	0.00449936	-0.108899	-0.0306905	-0.00395821	0.0756279	0.0381631	0.243607	0.232809	0.54	0.5	0.71	0.13	0.48	-0.274365	-0.301381	0.342786	1.55991	0.079047	0.0758059	0.376739	0.289497
gag	E	-0.1558	0.00542369	-0.117575	-0.0926502	-0.136102	-0.107493	0.0753525	0.0578209	0.249749	0.242683	0.47	0.49	0.69	0.11	0.09	-0.878419	-0.953801	-0.292839	0.495832	-0.945706	-0.898299	-0.239232	0.331417
gat	D	0.0218995	0.107918	0.108661	-0.155712	-0.151231	-0.202307	-0.00397339	0.00485826	-0.263859	-0.239544	0.58	0.61	0.61	0.39	0.15	-0.231267	-0.261196	0.417463	1.61692	0.0994094	0.121635	0.195664	0.399983
gca	A	0.0878134	0.00486027	-0.228849	0.00835398	-0.0166618	-0.138406	-0.0142126	-0.016958	-0.137294	-0.123088	-0.56	-0.53	-0.05	0.7	-0.3	0.419921	0.458077	0.64744	0.204313	0.344554	0.33708	0.325474	-0.229954
gcc	A	0.0121364	-0.12808	-0.17402	0.0958018	0.119445	0.124112	0.0651224	0.0266446	0.361454	0.32702	-0.64	-0.68	-0.53	0.15	-0.51	0.186806	0.22088	-0.0569096	-0.615613	0.243395	0.19164	-0.249717	-0.919977
gcg	A	-0.121686	-0.0897555	-0.216606	0.0209282	0.0510625	0.0528141	0.0067303	-0.00364066	0.260294	0.225991	-0.93	-0.95	-0.71	0.2	-0.81	-0.256901	-0.213948	0.212262	-0.327926	0.0414407	-0.00354966	-0.187246	-0.697262
gct	A	0.110419	-0.0205833	0.0176694	0.0823548	-0.066687	-0.0749412	0.0185411	0.00466139	-0.0637492	-0.0658003	-0.48	-0.56	-0.36	0.82	-0.16	0.275408	0.329396	0.373824	-0.0779539	0.383928	0.361973	0.354211	-0.220042
gga	G	0.119584	0.0617651	-0.195415	0.116255	-0.131111	-0.0505216	-0.0185428	0.00264384	-0.210235	-0.192154	0.09	0.1	0.36	0.39	-0.16	0.157449	0.08113	0.179546	0.337704	0.25616	0.174402	-0.057365	0.0956965
ggc	G	0.0124784	-0.155818	-0.133081	0.18095	0.213607	0.176709	0.0502741	0.0230321	0.325532	0.2915	0	0	-0.05	-0.24	-0.35	-0.3817	-0.395105	0.132551	-0.584403	0.125724	0.118913	-0.260672	-0.468226
ggg	G	0.0567024	-0.0724984	-0.00256901	0.109501	0.0467583	0.0222721	0.0471114	0.035008	0.252308	0.248488	0.01	-0.04	-0.04	0.02	-0.66	-0.11489	-0.221409	-0.0543776	-0.210866	-0.117887	-0.0918964	-0.438608	-0.285537
ggt	G	0.0404292	-0.0685688	0.0945401	0.0938022	0.0339239	0.00412452	-0.0155964	0.00460197	-0.110005	-0.0911442	-0.1	-0.07	-0.15	-0.04	-0.32	-0.400284	-0.351376	0.149559	-0.730205	-0.093975	-0.0443251	-0.290745	-0.29092
gta	V	0.0277982	0.0738758	-0.0137852	-0.0218326	-0.0229948	-0.0658379	-0.0516635	-0.0431777	-0.295122	-0.273709	-0.14	-0.29	-0.4	-0.1	-0.49	0.337597	0.383426	-0.116145	-0.577927	0.0232791	0.0476061	0.157947	-0.103964
gtc	V	0.195707	-0.000130924	-0.0433708	0.148662	0.173248	0.138874	0.114288	0.048286	0.237184	0.214583	-0.76	-0.71	-0.49	-0.5	-1	0.419247	0.398743	0.108443	-0.539832	0.303161	0.23504	0.012533	-0.69963
gtg	V	0.0956359	0.122798	-0.00612914	0.14417	0.0516061	0.142718	0.141264	0.0783606	0.349435	0.318658	-0.93	-0.96	-0.87	-0.3	-0.7	0.390201	0.369389	-0.0419846	-0.426163	-0.124443	-0.117833	-0.00644652	-0.205691
gtt	V	0.0636749	0.0942722	0.021957	0.0172599	-0.0923965	-0.0900508	-0.0445264	-0.0379301	-0.292965	-0.270592	-0.75	-0.69	-0.56	-0.32	-1.26	0.594132	0.531359	0.132129	-0.442058	0.218611	0.280848	0.138151	-0.388997
tac	Y	0.0613673	0.0847914	0.128296	0.131965	0.131868	0.139978	0.0556142	0.0524089	0.171917	0.162493	0.09	0.01	-0.34	-0.32	0.2	0.469471	0.429027	0.320659	-0.475657	0.56454	0.603048	0.320418	-0.0825621
tat	Y	-0.00724809	0.102077	0.117505	-0.127328	-0.143878	-0.118994	-0.00870382	0.00943553	-0.246929	-0.220389	0.04	-0.02	-0.54	-0.2	-0.24	0.507672	0.443184	0.515679	-0.21426	0.349503	0.302322	0.135898	0.167412
tca	S	0.00243829	0.127924	0.000102845	-0.144759	-0.102875	-0.0753441	-0.104147	-0.088642	-0.34525	-0.323965	0	-0.07	0.05	0.13	-0.22	0.368099	0.37288	0.162635	-0.502174	0.350991	0.252758	0.0328595	-0.240538
tcc	S	-0.0228068	0.08922	0.0108212	0.161425	0.107165	0.125161	-0.0120006	-0.0291634	0.135248	0.121058	-0.3	-0.3	-0.32	-0.4	-0.36	0.320693	0.351286	-0.019598	-1.0849	0.257681	0.162689	-0.160039	-0.764623
tcg	S	-0.0417043	-0.00722761	0.0116665	-0.07485	0.0551666	0.0368724	-0.0448313	-0.0634813	0.143997	0.108768	-0.34	-0.29	-0.45	0.18	-0.52	0.219625	0.236969	-0.0659349	-0.531026	0.0355079	-0.055068	0.0545858	-0.0693306
tct	S	-0.0945951	0.195196	0.0656167	-0.044291	-0.0852751	-0.123232	-0.104263	-0.0889877	-0.324336	-0.317582	-0.34	-0.32	-0.41	0.13	-0.4	0.578161	0.549247	0.303128	-0.699527	0.428866	0.372348	0.0678599	-0.47423
tgc	C	0.102052	0.000655929	0.158922	0.111206	0.109934	0.0330856	-0.0409119	-0.0615421	0.120428	0.0870894	-0.18	-0.09	-0.01	-0.2	0.26	-0.088814	-0.0209006	-0.34043	-0.490616	0.00220813	-0.0326811	-0.244909	-0.317787
tgg	W	0.132124	0.0615072	0.0977207	0.137748	0.0219655	0.0937897	0.0684998	0.0110274	0.0966764	0.0913801	0.15	0.06	0.41	-0.02	0.37	0.174346	0.167687	-0.374229	0.0483226	0.134227	0.180744	0.0631508	0.58811
tgt	C	0.0931075	0.0501716	0.150142	-0.00697749	-0.0369634	-0.123126	-0.0835626	-0.0758363	-0.234865	-0.227818	-0.02	-0.06	-0.29	0.06	-0.03	0.0298986	0.125111	-0.233763	-0.449336	-0.0198103	0.0113842	-0.141767	-0.134601
tta	L	-0.0224054	0.0840647	0.10743	-0.226099	-0.170437	-0.142311	-0.105589	-0.107445	-0.379969	-0.349423	-0.03	-0.14	-0.66	-0.59	-0.3	0.396993	0.426924	-0.338944	-0.737403	0.433089	0.403386	0.0266957	-0.0643624
ttc	F	0.141166	0.0632129	0.0496784	0.17065	0.150897	0.13512	0.0938295	0.0613997	0.228837	0.224956	-0.32	-0.34	-0.86	-1.2	0	0.408823	0.347209	-0.0314932	-1.01157	0.144343	0.0514843	0.00387236	-0.315798
ttg	L	-0.00399811	0.107553	0.0817925	-0.018227	-0.131307	-0.17028	-0.050826	-0.0610421	-0.218907	-0.211445	-0.08	-0.07	-0.34	-0.13	0.08	0.517631	0.47126	0.00399094	-0.548277	0.289956	0.28504	0.144059	0.1931
ttt	F	0.00937833	0.0824189	0.053732	-0.0758747	-0.131771	-0.0533301	-0.0105217	-0.0175391	-0.258387	-0.231058	-0.22	-0.31	-1.01	-0.96	-0.3	0.52251	0.52616	0.138602	-1.0815	0.188061	0.17687	0.0322511	-0.0527368
