# Supplementary material for: Coding regions affect mRNA stability in human cells
Source: RNA. 2019 Dec;25(12):1751–64. doi: 10.1261/rna.073239.119 (PMC6859850; doi:10.1261/rna.073239.119)
Supplement: Supplemental Material [file supp_073239.119_Supplemental_Table_S6.xlsx]

## Sheet: Sheet1
Table S6. Scores for amino acids
	ORFeome stability scores				Endogenous stability scores				Elongation scores
Amino acid	hORF14 AASC	hORF DMSO AASC	hORF23 AASC	hORF56 AASC	End14 AASC	End DMSO AASC	End23 AASC	End56 AASC	HeLa Rep 1	HeLa Rep 2	HEK293T	U2OS	NIH3T3
M	0.0916363	-0.0473546	0.0785014	0.033889	0.0714344	0.0892021	0.00855112	0.0202872	-0.28	-0.23	-0.19	-0.08	0.3
W	0.132124	0.137748	0.0219655	0.0937897	0.0684998	0.0110274	0.0966764	0.0913801	0.15	0.06	0.41	-0.02	0.37
F	0.0752724	0.0473876	0.00956324	0.0408949	0.0416539	0.0219303	-0.0147748	-0.00305118	-0.27	-0.325	-0.935	-1.08	-0.15
V	0.0957041	0.0720649	0.0273657	0.0314258	0.0398404	0.0113847	-0.000367147	-0.002765	-0.645	-0.6625	-0.58	-0.305	-0.8625
D	-0.0319543	-0.132306	-0.0909608	-0.103133	0.0358272	0.0215107	-0.0101264	-0.00336772	0.56	0.555	0.66	0.26	0.315
I	0.0434818	-0.0389272	-0.0986776	-0.0011265	0.0301634	0.00974382	-0.121086	-0.109666	0.0266667	0.113333	0.13	-0.42	0.233333
Y	0.0270596	0.00231834	-0.00600488	0.0104921	0.0234552	0.0309222	-0.0375061	-0.0289478	0.065	-0.005	-0.44	-0.26	-0.02
A	0.0221709	0.0518597	0.0217898	-0.00910524	0.0190453	0.00267683	0.105176	0.0910305	-0.6525	-0.68	-0.4125	0.4675	-0.445
G	0.0572985	0.125127	0.0407945	0.038146	0.0158116	0.0163215	0.0644001	0.0641725	0	-0.0025	0.03	0.0325	-0.3725
K	-0.0544107	-0.230261	-0.152909	-0.13151	0.000437094	0.0350682	-0.141344	-0.116904	0.19	0.2	0.325	-0.21	0.085
E	-0.119612	-0.120367	-0.159614	-0.162927	0.00028353	0.0103704	-0.0497068	-0.0340143	0.595	0.62	0.665	0.135	0.08
R	-0.0493244	-0.0514869	-0.0549298	-0.0790669	-0.00903642	-0.0105966	0.0290009	0.02502	-0.111667	-0.165	-0.133333	0.19	0.225
L	0.0436278	0.016782	-0.0127902	-0.029137	-0.00982704	-0.0354285	-0.0674904	-0.0714196	-0.226667	-0.273333	-0.613333	-0.26	0.0483333
T	0.0331649	0.0242587	0.00224473	0.0143193	-0.0116675	-0.0230525	-0.0328523	-0.0353092	-0.075	-0.0125	0.005	0.3275	0.0825
N	0.0432442	-0.0551878	-0.0373913	-0.0101115	-0.0235804	-0.0141729	-0.167969	-0.147122	-0.34	-0.175	-0.075	-0.035	0.05
P	-0.0697994	0.0183619	-0.0212139	-0.0210314	-0.0396643	-0.049553	0.0505466	0.0350431	-0.0075	-0.065	-0.285	-0.13	-0.4975
Q	-0.0833604	-0.0396249	-0.111397	-0.0951062	-0.0455287	-0.0409597	-0.115228	-0.10326	0.315	0.29	-0.06	0.18	-0.05
C	0.09758	0.0521142	0.0364855	-0.0450202	-0.0622373	-0.0686892	-0.0572182	-0.0703641	-0.1	-0.075	-0.15	-0.07	0.115
H	-0.0717168	-0.0137831	-0.0680851	-0.0928484	-0.0700923	-0.0682525	-0.100808	-0.0983536	0.71	0.735	0.615	-0.585	0.395
S	-0.0500219	-0.0295678	-0.00683528	-0.0410458	-0.0732835	-0.0732051	-0.0992624	-0.103772	-0.228333	-0.196667	-0.156667	0.0266667	-0.183333
